# Supplementary material for: Identification of Antiprotozoal Compounds from Buxus sempervirens L. by PLS-Prediction
Source: Molecules. 2021 Oct 13;26(20):6181. doi: 10.3390/molecules26206181 (PMC8537364; doi:10.3390/molecules26206181)
Supplement: Supplementary file 1 [file molecules-26-06181-s001.zip]

Archive with 1 entries (1 files):
- molecules-1397378-supplementary.pdf
